# Supplementary material for: Combined nanometric and phylogenetic analysis of unique endocytic compartments in Giardia lamblia sheds light on the evolution of endocytosis in Metamonada
Source: BMC Biol. 2022 Sep 21;20:206. doi: 10.1186/s12915-022-01402-3 (PMC9490929; doi:10.1186/s12915-022-01402-3)
Supplement: Supplementary file 7 — Additional file 7: Table S1. PV/PECs volume comparison as calculated in FIB-SEM and STORM experiments. [file 12915_2022_1402_MOESM7_ESM.xlsx]

## Sheet: volumes comparison
Supplementary Table 1 - PECs volume comparison between FIB-SEM and STORM experiments
PECs morphology/ Technique	Spherical (µm3)	Tubular (µm3)	Polymorphic (µm3)
FIB-SEM	0.0009243±0.0003322	0.001067±0.0003322	n/a
STORM	0.00507±0.00336	0.0103±0.00925	0.0227±0.0214
