# Supplementary material for: Combined nanometric and phylogenetic analysis of unique endocytic compartments in Giardia lamblia sheds light on the evolution of endocytosis in Metamonada
Source: BMC Biol. 2022 Sep 21;20:206. doi: 10.1186/s12915-022-01402-3 (PMC9490929; doi:10.1186/s12915-022-01402-3)
Supplement: Supplementary file 13 — Additional file 13: Table S2. Queries used for CHC HHM profile building. Table S3. Results from Pan-Eukaryotic search of CHC homologues in available Proteomes. Table S5. Queries used for CLC HHM profile building. Table S6. Results for GlCLC search in available Giardia genomes. Table S7. Results for bona fide CLC present in other genomes/transcriptomes. Table S8. Comparison of GlCLC with bona fide CLC. Table S9. Ten best hits from HHPred. [file 12915_2022_1402_MOESM13_ESM.xlsx]

## Sheet: STable2
Supplementary Table 2 - Queries used for CHC HHM profile building
Organism	Accession Number	Source	Notes
Homo sapiens	NP_009029.3	NCBI/Genebank
Saccharomyces cerevisiae	NP_011309.1	NCBI/Genebank
Arabidopsis thaliana	NP_187466.4	NCBI/Genebank
Dictyostelium discoideum	XP_642717.1	NCBI/Genebank
Giardia lamblia AWB	GL50803_102108	GiardiaDB	https://giardiadb.org/giardiadb/
Naegleria gruberi	XP_002680460.1	NCBI/Genebank
Trypanosoma brucei	Tb927.10.6050	TrypDB	https://tritrypdb.org/tritrypdb/
Monocercomonoides exilis	MONOS_2699	Karnkowska et al, Microb. Evol. 2019
Trichomonas vaginalis	TVAG_532880	TrichoDB	https://trichdb.org/trichdb/
Chlamydomonas reinhardtii	XP_001699806_1	NCBI/Genebank
Dictyostelium discoideum	XP_642717_1	NCBI/Genebank
Aspergillus niger	GAQ37502_1	NCBI/Genebank
Schizosaccharomyces pombe	NP_594148_1	NCBI/Genebank
Caenorhabditis elegans	CAA83003_1	NCBI/Genebank
Drosophila melanogaster	NP_477042_1	NCBI/Genebank
Danio rerio	NP_001005391_2	NCBI/Genebank
Mus musculus	NP_001343322_1	NCBI/Genebank

## Sheet: STable3-4
Supplementary Table 3 - Results from Pan-Eukaryotic search of CHC homologues in available Proteomes
Organism	Protein Acession/Gene accession	HMM/Blastp Forward e-value	Reciprocal Blast-p CHC (Homo sapiens)	Proteome/Genome Source
Giardia lamblia ADH	DHA2_102108	0	2e-148	GiardiaDB
Giardia lamblia BAH	KWX15450.1	0	6e-155	GiardiaDB
Giardia lamblia BGS	GL50581_585	0	7e-156	GiardiaDB
Giardia lamblia BGS-B	GSB_102108	0	7e-156	GiardiaDB
Giardia lamblia EP15	GLP15_3272	0	9e-155	GiardiaDB
Giardia muris	GM_12453	0	2e-138	GiardiaDB
Spironucleus salmonicida	SS50377_14164	0	7e-154	GiardiaDB
Spironucleus vortens	Svortens_425638c	0	2e-146	Staffan Svärd Laboratory
Spironucleus barkhanus	Sbakhanus_10891	0	9e-155	Staffan Svärd Laboratory
Hexamita inflata	Hinflata_7966	0	7e-167	Staffan Svärd Laboratory
Trepomonas sp. PC1	TPC1_13463	0	6e-170	Feifei Xu et al, BMC Genomics, 2016; NCBI
Kipfleria bialata	KIPx1617.t1	0	0	Goro TaniFuji et al, PloS One 2018; NCBI
Tritrichomonas foetus	OHT02654.1	0	0	NCBI
Bodo saltans	BSAL_71965-t42_1-p1	0	0	TrypDB
Leishmania donovani	LdBPK_361700.1.1-p1	0	0	TrypDB
Naegleria fowleri	mRNA1_NF0091330-p1	0	0	NCBI
Cryptosporidium parvum	cgd8_1270-RA	0	0	NCBI
Plasmodium falciparum	PF3D7_1219100.1	0	0	NCBI
Toxoplasma gondii	EPT28055_1	0	0	NCBI
Paramecium tetraurelia	XP_001437667.1	0	0	NCBI
Tetrahymena termophila	XP_001016015.2	0	0	NCBI
Capsaspora owczarzaki	XP_004343612_2	0	0	NCBI
Monosiga brevicollis	Monbr1|13578|e_gw1.2.19.1	0	0	NCBI
Supplementary Table 4 - Results from Pan-Eukaryotic search of CHC homologues in available Transcriptomes
Organism	Contig/Gene Accession	Best tBlastn e-value	Reciprocal Blast (Homo sapiens) e-value	Source
G. lamblia assembly C (cyst 1)	CABITZ010000118.1	0	1e-152	NCBI; Kooyman et at, 2019
G. lamblia assembly C (Cyst 3)	CABIUC010000116.1	0	6e-152
G. lamblia assembly D (Cyst 2)	CABIUB010000116.1	0	2e-153
G. lamblia assembly D (Cyst 4)	CABIUA010000121.1	0	2e-153
Giardia lamblia AS175	CAHQ01000343.1	2e-74	2e-148	NCBI; GiardiaDB
Retortamonas dobelli	GIVJ01020252.1	0	7e-62	NCBI
Retortamonas cavieae	GIVK01030528.1	0	7e-62	NCBI
Dysnectes brevis	Dysnectes_brevis|1303_a1459	4e-40	0	NCBI
Chilomastix cuspidata	Chilomastix_cuspidata|171	2e-37	0	NCBI
Aduncisulcus paluster	Carplike_NY0171|353_a491	7e-40	0	NCBI
Carpediomonas membranifera	Carpediemonas_membranifera|3643	7e-62	0	NCBI
Spironema multiciliatum	gnl|Spiro4|16766_TR9028	0	0	NCBI
Hemimastix kukwestjijk	gnl|Hemi2|19257_TR6392	0	0	NCBI
Salpingoeca rosetta	XM_004996364.1	0	0	NCBI

## Sheet: STable5
Supplementary Table 5 - Queries used for CLC HHM profile building
Organism	Accession Number	Source	Notes
Homo sapiens	NP_009027.1	NCBI/Genebank
Saccharomyces cerevisiae	GAX68474.1	NCBI/Genebank
Arabidopsis thaliana	NP_565484.1	NCBI/Genebank
Dictyostelium discoideum	XP_642650.1	NCBI/Genebank
Trypanosoma brucei	Tb927.10.14760	TrypDB	https://tritrypdb.org/tritrypdb/
Monocercomonoides exilis	MONOS_6145	Karnkowska et al, Microb. Evol. 2019
Trichomonas vaginalis	TVAG_297490	TrichoDB	https://trichdb.org/trichdb/
Naegleria gruberi	Ngruberi_57212	JCI	https://genome.jgi.doe.gov/portal/
Naegleria fowleri	NF0066950	NCBI/Genebank
Tritrichomonas foetus	OHT14195.1	NCBI/Genebank
Bodo saltans	BSAL_69590	TrypDB	https://tritrypdb.org/tritrypdb/
Leishmania donovani	LdBPK_190100.1.1	TrypDB	https://tritrypdb.org/tritrypdb/

## Sheet: STable6-7
Supplementary Table 6 - Results for GlCLC search in available Giardia genomes
Organism	Protein Acession/Gene accession	Contig acession	HMMer/Blastp Forward e-value	Reciprocal Blast-p GlACLC (Gl4259)	Proteome/Genome Source
Giardia lamblia ADH	DHA2_152726		0	0	GiardiaDB
Giardia AS175	CAHQ01000685.1		7e-134	0	GiardiaDB
Giardia lamblia BAH	KWX13665.1		8.5e-61	2e-143	GiardiaDB
Giardia lamblia BGS	GL50581_3312		3e-147	2e-143	GiardiaDB
Giardia lamblia BGS-B	GSB_154124		3e-173	2e-143	GiardiaDB
Giardia lamblia EP15	GLP15_1929		3e-173	6e-171	GiardiaDB
Giardia lamblia assembly C (cyst 1)	CABITZ010000031.1	41441-42322	3e-109	6e-146	NCBI; Kooyman et at, 2019
Giardia lamblia assembly C (Cyst 3)	CABIUC010000035.1	11946-12827	3e-109	1e-145
Giardia lamblia assembly D (Cyst 2)	CABIUB010000031.1	11474-12328	4e-107	3e-143
Giardia lamblia assembly D (Cyst 4)	CABIUA010000035.1	11492-12346	4e-107	3e-143
Giardia muris	GMRT_10199		1e-52	3e-51	GiardiaDB
Supplementary Table 7 - Results for bona fide CLC present in other genomes/transcriptomes
Organism	Protein Acession/Gene accession	HMMer/Blastp Forward e-value	Reciprocal Blast-p CLC (Homo sapiens)	Proteome/Genome Source
Capsaspora owczarzaki	A0A0D2WPV4	1.3e-26	1.3e-33	Uniprot
Salpingoeca rosetta	PTSG_01865	4.3e-21	4.6e-22	Uniprot

## Sheet: Stable8
Supplementary Table 8 - Comparison of GlCLC with bona fide CLC
	Bona fide CLC accession	Comparative blastp e-value	Recriprocal blast e-value	Reciprocal blast description
H. sapiens	NP_009027.1	no e-value calculated	no hit detected	no e-value calculated
S. cerevisiae	GAX68474.1	no e-value calculated	no hit detected	no e-value calculated
T. brucei	Tb927.10.14760	0.02	no hit detected	no e-value calculated
M. exilis	MONOS_6145	no e-value calculated	no hit detected	no e-value calculated

## Sheet: Stable9
	Supplementary Table 9 - Ten best hits from HHPred
	PDB entry	Hit description	Probability	E-value	Score	Target Length
	7MQA_SM	U3 small nucleolar ribonucleoprotein protein IMP4; Ribosomal assembly intermediate, RIBOSOME; HET: OMU, MG, 4AC, OMC, AT	63.64	26	30.61	291
	6RXU_CK	Putative U3 small nucleolar ribonucleoprotein; ribosome, ribosome biogenesis, rRNA; HET: GTP; 3.5A	52.17	34	30.6	297
	7EGG_E	Transcription initiation factor TFIID subunit 5; TFIID, preinitiation complex, core promoter, transcription initiation,	48.08	73	32.42	800
	2H6F_A	Protein farnesyltransferase/geranylgeranyltransferase type I alpha subunit; FTase, farnesyltransferase, farnesyl transfe	36.65	290	23.12	382
	3LVG_F	Clathrin light chain B; self assembly, Coated pit, Cytoplasmic vesicle, Membrane, Calcium, STRUCTURAL PROTEIN; 7.94A	34.32	230	25.97	190
	2MAR_A	SXP/RAL-2 family protein; UNKNOWN FUNCTION; NMR	33.75	150	22.58	134
	6TF9_SP1	Gamma tubulin ring protein; gamma-Tubulin Ring Complex, microtubule nucleation, CELL CYCLE	31.32	360	29.95	1625
	5IJO_Z	Nuclear pore glycoprotein p62; Nuclear pore complex, Nucleocytoplasmic transport, Transport protein; 21.4A	29.67	500	27.49	522
	6UDV_A	Induced myeloid leukemia cell differentiation protein Mcl-1; protein-protein interaction, apoptosis, inhibitor, APOPTOSIS	29.03	240	21.71	157
	1BH9_A	TAFII18; HTAFII18, HISTONE FOLD, TATA BINDING PROTEIN, TRANSCRIPTION REGULATION COMPLEX; HET: PMB; 2.6A	28.8	27	21.66	45
