# Supplementary material for: Combined nanometric and phylogenetic analysis of unique endocytic compartments in Giardia lamblia sheds light on the evolution of endocytosis in Metamonada
Source: BMC Biol. 2022 Sep 21;20:206. doi: 10.1186/s12915-022-01402-3 (PMC9490929; doi:10.1186/s12915-022-01402-3)
Supplement: Supplementary file 22 — Additional file 22: Table S12. Selected CLC-related sequences used for predictive in silico modelling analyses. [file 12915_2022_1402_MOESM22_ESM.xlsx]

## Sheet: STable12
Supplementary Table 12 - Modelled sequences for CLC and alike
Species	Accession number	C-terminal sequence modelled
H. sapiens	NP_009027.1	PPALTPYAPLPPPIHLSPEHEAALNDPEILVAYQRDNSIAKTNEIKYKAFQNLQDKNHEAAKALVYQQSVEYRKAYMEKFQKEGEARKAQQCVKREKVRRALLEGGSVPWVRVRSLARDDATGSEQALRQLEAIKAKSTFDYRANELLNK
D. discodeum	XP_642650.1	TFDNSNNNNNNNNHNNNSYNSGFDGDLSSVDGDMKPKETAPAMREYLEKHEKEMQEKKKKSEEKRQKKIAEAKQSLDNFYSEREAKKKTALKNNRDHNKSLETDSTSGNTTHTWESVVSMIDLQAKPNPANKDTSRMREILIRLKNQPIV
M. exilis	MONOS_6145	QTPQIPPQTAAPVQQSSATIAVCQAAKKGIDARTAEIDAKSREKERQLTEAAQAYLKEQNKMREEKIKEVKAKHVKEQEVQEKQKPCSDENAVWVNVGKMVAFNKVNKYSKNTERMRSILGKLSQSGSG
T. brucei	Tb927.10.14760	SAEPELTPMQRYYAQHAIDLQKLKDTAAKMLEETLAQAEKEKDSFLTERAQAIEMQKKKNQEEEEVFLENRKTAAPWEAAANMCDFQISHEKDVDRMKQMMMRLKNQGKA
T. foetus	OHT14195.1	PEAETSSALIRWQQEKDGQLRELDANESTQNQEMQSKAKESLDRYYKNLAESQENRAKLNRETDEQSIADRDSTTTQSWEKVVKFIDFNRSDLHERDVSRMKSLLLQLKH
G. lamblia	GL50803_4259	PPALTPYAPLPPPIHLSPEHEAALNDPEILVAYQRDNSIAKTNEIKYKAFQNLQDKNHEAAKALVYQQSVEYRKAYMEKFQKEGEARKAQQCVKREKVRRALLEGGSVPWVRVRSLARDDATGSEQALRQLEAIKAKSTFDYRANELLNK
S. salmonicida	SS50377_11905	GECIEEEIASEDITNPTKIAEIQRKHDLHLEQCISQQQQASKGLTDQGDEYRSEQKNREKGRIEALKDQQEEEIKRTTEFMTGKGSKWLKVKQLMGALPEGRIGEVLKFKFEDEEELEKQKAEESSESEKEPVKATKNKKKGNVEPEEKK
Trepomonas sp. PC1	TPC1_16039	EEIVDQEQQQDEQQQDQQQEIPEEQKEEDMFGEVVQQEVKATASVEETLYNELQGKYQTYLSLKDGEQQMQANELEQHATDYRKDWVEKQDKQEVEKVKEQKNDWEKTQKLMMDDTVGEWQKIGKLVGKGEGRIFEVLAVKIEDEEQKSE
